# Supplementary material for: Pathogen diversity in mosquitoes (Diptera: Culicidae) from the Republic of Kosovo: a two-year cross-sectional study
Source: New Microbes New Infect. 2026 Jul 9;72:101806. doi: 10.1016/j.nmni.2026.101806 (PMC13380139; doi:10.1016/j.nmni.2026.101806)
Supplement: Table S1 — Detailed information on pathogen positive samples (Sheet 1), and surveyed locations in Kosovo (Sheet 2). [file mmc1.xlsx]

## Sheet: Positive samples
count	ID_Sample	Position	Number	Species_Morph	Sex	Bloodfed/Gravid	PCR_Tryps	Tryp_Barcoding	PCR_Plasmod	Plasmo_Barcoding	Plasmo_Malavi Lineage	PCR_Filaroid	Fila_Barcoding
1083	K1248	02/06/1	20	Cx. pipiens/torrentium	F		-		-			+	D. immitis
296	K445	KOS01	20	Cx. pipiens/torrentium	F		-		-			+	D. immitis
453	K618	07/14/1	3	Cx. pipiens/torrentium	F	yes	-		-			+	D. immitis
458	K623	03/11/2	2	An. maculipennis s.l.	F	yes	-		-			+	D. immitis
595	K760	01/03/1	6	An. maculipennis s.l.	F		-		-			+	D. immitis
806	K971	02/02/1	5	An. maculipennis s.l.	F		-		-			+	D. immitis
1048	K1213	07/10/1	20	An. maculipennis s.l.	F	yes	+	Crithidia dobrovolskii	-			+	D. repens
1044	K1209	07/10/1	20	An. maculipennis s.l.	F		-		-			+	D. repens
153	K302	KOS30	1	Ae. geniculatus	F		-		-			+	Setaria sp.
881	K1046	06/04/2	8	An. maculipennis s.l.	F		+	Crithidia dobrovolskii	-			+	Setaria labiatopapillosa
879	K1044	06/04/2	20	An. maculipennis s.l.	F		-		-			+	Setaria labiatopapillosa
917	K1082	01/15/1	4	An. maculipennis s.l.	F		-		-			+	Setaria labiatopapillosa
1011	K1176	03/05/1	1	An.	F		-		-			+	Setaria labiatopapillosa
1046	K1211	07/10/1	20	An. maculipennis s.l.	F		-		-			+	Setaria labiatopapillosa
1152	K1317	02/11/1	10	An. maculipennis s.l.	F		-		-			+	Setaria labiatopapillosa
66	K215	KOS23	20	An. maculipennis s.l.	F		-		-			+	Setaria labiatopapillosa
67	K216	KOS23	1	An. maculipennis s.l.	F		-		-			+	Setaria labiatopapillosa
245	K394	KOS02	7	An. maculipennis s.l.	F		-		-			+	Setaria labiatopapillosa
256	K405	KOS02	3	An. maculipennis s.l.	F		-		-			+	Setaria labiatopapillosa
320	K485	06/09/4	20	An. maculipennis s.l.	F		-		-			+	Setaria labiatopapillosa
357	K522	03/12/3	5	An. maculipennis s.l.	F		-		-			+	Setaria labiatopapillosa
632	K797	04/05/1	12	Cx. pipiens/torrentium	F	yes	-		+	P. elongatum	GRW06 (98.13%)	-
1062	K1227	07/10/1	6	Cx. pipiens/torrentium	F		-		+	P. matutinum	LINN1	-
1082	K1247	02/06/1	20	Cx. pipiens/torrentium	F		-		+	P. matutinum	LINN1	-
190	K339	KOS19	15	Cx. pipiens/torrentium	F		-		+	P. matutinum	LINN1	-
571	K736	06/10/2	4	Cx. pipiens/torrentium	F		-		+	P. matutinum	LINN1	-
720	K885	07/04/3	5	Cx. pipiens/torrentium	F		-		+	P. matutinum	LINN1 (99.69%)	-
783	K948	06/03/1	5	Cx. pipiens/torrentium	F		-		+	P. matutinum	LINN1	-
419	K584	05/14/1	3	Cx. pipiens/torrentium	F	yes	+	Crithidia dobrovolskii	+	P. relictum	SGS1	-
924	K1089	04/13/2	10	Cx. pipiens/torrentium	F		-		+	P. relictum	SGS1	-
1029	K1194	01/13/2	2	Cx. pipiens/torrentium	F	yes	-		+	P. relictum	SGS1	-
1149	K1314	02/11/1	20	Cx. pipiens/torrentium	F		-		+	P. relictum	SGS1	-
14	K163	KOS05	2	Cx. pipiens/torrentium	F		-		+	P. relictum	GRW11	-
25	K174	KOS30	1	Cx. pipiens/torrentium	F		-		+	P. relictum	SGS1	-
158	K307	KOS22	3	Cx. pipiens/torrentium	F		-		+	P. relictum	SGS1	-
162	K311	KOS04	2	Cx. pipiens/torrentium	F		-		+	P. relictum	SGS1	-
252	K401	KOS02	4	Culicinae	F		-		+	P. relictum	SGS1	-
313	K462	KOS01	20	Cx. pipiens/torrentium	F		-		+	P. relictum	ARF9 (99.58%)	-
573	K738	03/15/2	1	Cx. pipiens/torrentium	F		-		+	P. relictum	SGS1	-
657	K822	07/03/2	2	Cx. pipiens/torrentium	F	yes	-		+	P. relictum	GRW11 (99.79%)	-
660	K825	04/03/4	11	Cx. pipiens/torrentium	F	yes	-		+	P. relictum	GRW11 (99.79%)	-
663	K828	01/05/2	6	Cx. pipiens/torrentium	F		-		+	P. relictum	SGS1 (99.79%)	-
727	K892	04/05/2	6	Cx. pipiens/torrentium	F		-		+	P. relictum	SGS1	-
742	K907	01/10/1	10	Cx. pipiens/torrentium	F		-		+	P. relictum	SGS1	-
753	K918	06/06/1	18	Cx. pipiens/torrentium	F		-		+	P. relictum	SGS1	-
808	K973	01/12/1	19	Cx. pipiens/torrentium	F		-		+	P. relictum	SGS1	-
836	K1001	02/01/1	3	Cx. pipiens/torrentium	F	yes	+	T. culicavium	+	P. vaughani	SYAT05	-
31	K180	KOS03	3	Cx. pipiens/torrentium	F		+	T. culicavium	+	P. vaughani	SYAT05	-
744	K909	01/10/1	4	Cx. pipiens/torrentium	F	yes	+	T. culicavium	+	P. vaughani	SYAT05	-
934	K1099	03/01/1	5	Cx. pipiens/torrentium	F	yes	-		+	P. vaughani	SYAT05	-
1025	K1190	06/12/1	2	Cx. pipiens/torrentium	F	yes	-		+	P. vaughani	SYAT05	-
1070	K1235	02/07/1	20	Cx. pipiens/torrentium	F		-		+	P. vaughani	SYAT05	-
1167	K1332	02/03/1	7	Cx. pipiens/torrentium	F		-		+	P. vaughani	SYAT05	-
139	K288	KOS24	15	Cx. pipiens/torrentium	F		-		+	P. vaughani	SYAT05	-
206	K355	KOS14	20	Cx. pipiens/torrentium	F		-		+	P. vaughani	SYAT05	-
285	K434	KOS18	16	Cx. pipiens/torrentium	F		-		+	P. vaughani	SYAT05	-
309	K458	KOS01	20	Cx. pipiens/torrentium	F		-		+	P. vaughani	SYAT05	-
418	K583	05/14/1	2	Cx. pipiens/torrentium	F		-		+	P. vaughani	SYAT05	-
525	K690	03/07/3	12	Cx. pipiens/torrentium	F		-		+	P. vaughani	SYAT05	-
652	K817	07/03/2	20	Cx. pipiens/torrentium	F		-		+	P. vaughani	SYAT05 (99.33%)	-
758	K923	04/02/2	9	Cx. pipiens/torrentium	F	yes	-		+	P. vaughani	SYAT05	-
412	K577	07/11/1	1	Cs. annulata	F		+	Blastocrithidia culicis	-			-
708	K873	01/03/2	7	An. maculipennis s.l.	F		+	Blechomonas pulexsimulantis	-			-
951	K1116	03/03/1	18	Ae. vexans	F	yes	+	Crithidia brevicula	-			-
503	K668	03/10/1	4	Ae. berlandi/pulcritarsis	F	yes	+	Crithidia brevicula	-			-
678	K843	01/06/1	17	Culicidae	M		+	Crithidia brevicula	-			-
842	K1007	05/08/2	14	An. maculipennis s.l.	F		+	Crithidia dobrovolskii	-			-
995	K1160	01/11/1	1	Ae. vexans	F		+	Crithidia dobrovolskii	-			-
1056	K1221	07/10/1	1	Culicidae	M		+	Crithidia dobrovolskii	-			-
295	K444	KOS01	20	Cx. pipiens/torrentium	F		+	Crithidia dobrovolskii	-			-
336	K501	06/09/4	1	An.	F		+	Crithidia dobrovolskii	-			-
394	K559	05/13/1	3	Culicidae	M		+	Crithidia dobrovolskii	-			-
410	K575	07/09/1	20	Ae. caspius	F	yes	+	Crithidia dobrovolskii	-			-
461	K626	03/11/2	1	Ae. vexans	F	yes	+	Crithidia dobrovolskii	-			-
539	K704	06/08/2	5	Ae. vexans	F	yes	+	Crithidia dobrovolskii	-			-
584	K749	06/07/1	3	Ae. vexans	F		+	Crithidia dobrovolskii	-			-
1034	K1199	07/08/1	3	Ae. caspius	F		+	Crithidia mellificae	-			-
1057	K1222	07/10/1	1	Cq. richiardii	F		+	Crithidia mellificae	-			-
342	K507	07/13/1	2	An. maculipennis s.l.	F		+	Leptomonas acus	-			-
1096	K1261	06/17/1	2	Ae.	F		+	Leptomonas tenua	-			-
376	K541	02/16/1	20	Ae. caspius	F	yes	+	Leptomonas tenua	-			-
142	K291	KOS24	1	Ae. vexans	F		+	Parabodo nitrophilus	-			-
259	K408	KOS12	4	Culicinae	F		+	Rhynchomonas nasuta	-			-
856	K1021	05/04/1	7	Cx. pipiens/torrentium	F		+	T. culicavium	-			-
858	K1023	05/04/1	11	Cx. pipiens/torrentium	F	yes	+	T. culicavium	-			-
901	K1066	05/07/1	12	Cx. pipiens/torrentium	F	yes	+	T. culicavium	-			-
936	K1101	03/03/1	19	Cx. pipiens/torrentium	F		+	T. culicavium	-			-
1010	K1175	03/05/1	4	Culicinae	F		+	T. culicavium	-			-
1085	K1250	02/06/1	20	Cx. pipiens/torrentium	F	yes	+	T. culicavium	-			-
1127	K1292	06/05/1	10	Cx. pipiens/torrentium	F		+	T. culicavium	-			-
85	K234	KOS23	12	Cx. pipiens/torrentium	F		+	T. culicavium	-			-
174	K323	KOS20	20	Cx. pipiens/torrentium	F		+	T. culicavium	-			-
186	K335	KOS20	2	Culicinae	F		+	T. culicavium	-			-
274	K423	KOS01	20	Cx. pipiens/torrentium	F		+	T. culicavium	-			-
317	K466	KOS16	6	Culicinae	F		+	T. culicavium	-			-
350	K515	04/07/3	8	Cx. pipiens/torrentium	F		+	T. culicavium	-			-
401	K566	05/13/1	7	Cx. pipiens/torrentium	F	yes	+	T. culicavium	-			-
452	K617	04/10/2	1	Ae. vexans	F	yes	+	T. culicavium	-			-
735	K900	04/03/3	8	Culicinae	F		+	T. culicavium	-			-
797	K962	01/12/1	20	Culicinae	F		+	T. culicavium	-			-
1052	K1217	07/10/1	13	Ae. caspius	F	yes	+	T. theileri	-			-
1119	K1284	06/02/2	4	Cs. annulata	F	yes	+	T. theileri	-			-
1136	K1301	01/13/3	1	Cs. annulata	F	yes	+	T. theileri	-			-
1161	K1326	06/15/1	1	An.	F	yes	+	T. theileri	-			-
1168	K1333	02/03/1	6	An. maculipennis s.l.	F		+	T. theileri	-			-
723	K888	07/04/3	2	An. plumbeus	F	yes	+	T. theileri	-			-
732	K897	02/08/1	1	An. maculipennis s.l.	F	yes	+	T. theileri	-			-
739	K904	02/08/1	7	Ae.	F	yes	+	T. theileri	-			-

## Sheet: Locations
count	location	region_kos	region_code	latitude	longitude	place	Traps	Date	Notes
1	01_1	Prishtina	1	42.6688	21.1464	Florenti	4	08/07/22
2	01_2	Prishtina	1	42.6427	21.1223	Ferma fk	4	08/07/22
3	01_3	Prishtina	1	42.6794	21.0199	Luli	3	13/07/22
4	01_4	Prishtina	1	42.6789	21.0209	Luli	3	13/07/22
5	01_5	Prishtina	1	42.6788	21.0124	Hoxha	3	13/07/22
6	01_6	Prishtina	1	42.5946	21.1568	PDSH	4	15/07/22
7	01_7	Prishtina	1	42.69	21.1722	Shqipe	3	15/07/22
8	01_8	Prishtina	1	42.6845	21.1737	Beka	3	15/07/22
9	01_9	Prishtina	1	42.6843	21.1726	Beka	3	15/07/22
10	01_10	Prishtina	1	42.6263	20.8925	Festi	2	23/07/22
11	01_11	Prishtina	1	42.6344	21.0147	Iba	4	23/07/22
12	01_12	Prishtina	1	42.5395	21.0096	Jetoni	3	23/07/22
13	01_13	Prishtina	1	42.5223	20.9244	Fatmiri	3	23/07/22
14	01_14	Prishtina	1	42.5364	20.9094	Kujta	2	23/07/22
15	01_15	Prishtina	1	42.5366	20.9095	Mixha K	2	23/07/22
16	01_16	Prishtina	1	42.9322	21.183	Bujari	3	04/08/22
17	01_17	Prishtina	1	42.9543	21.1849	Milazimi	3	04/08/22
18	01_18	Prishtina	1	42.9699	21.1602	Remi	3	04/08/22
19	01_19	Prishtina	1	42.9932	21.1545	Bakia	2	04/08/22
20	01_20	Prishtina	1	42.9272	21.1545	Emini	3	04/08/22
21	02_1	Mitrovica	2	42.8357	20.9587	Lili	3	20/07/22
22	02_2	Mitrovica	2	42.8402	20.9628	Festimi	3	20/07/22
23	02_3	Mitrovica	2	42.7752	20.9024	Selveti	3	20/07/22
24	02_4	Mitrovica	2	42.7992	20.9494	Zeneli	3	20/07/22
25	02_5	Mitrovica	2	42.758	21.0523	Erdoani	3	20/07/22
26	02_6	Mitrovica	2	42.7365	20.8215	Lavdimi	3	27/07/22
27	02_7	Mitrovica	2	42.7213	20.8109	Smajli	3	27/07/22
28	02_8	Mitrovica	2	42.8064	20.7439	Xhema	2	27/07/22
29	02_9	Mitrovica	2	42.8087	20.7388	Fadili	2	27/07/22
30	02_10	Mitrovica	2	42.7545	20.7682	Shabani	2	27/07/22	no mosquito
31	02_11	Mitrovica	2	42.7602	20.793	Nexhme	2	27/07/22
32	02_12	Mitrovica	2	42.8767	20.8893	Gazi	3	08/08/22
33	02_13	Mitrovica	2	42.8668	20.8535	Cadi	3	08/08/22
34	02_14	Mitrovica	2	42.8571	20.8419	Xheki	3	08/08/22
35	02_15	Mitrovica	2	42.8415	20.8464	Osmani	3	08/08/22
36	02_16	Mitrovica	2	42.8506	20.8847	Eshtoni	3	08/08/22
37	03_1	Peja	3	42.6598	20.5189	Gustin	3	26/07/22
38	03_2	Peja	3	42.7197	20.4718	Elmia	2	26/07/22
39	03_3	Peja	3	42.7479	20.4601	Faruk	2	26/07/22
40	03_4	Peja	3	42.7352	20.4692	Mendim	3	26/07/22
41	03_5	Peja	3	42.7503	20.555	Sylkaj	4	26/07/22
42	03_6	Peja	3	42.8022	20.5613	Arianiti	2	26/07/22
43	03_7	Peja	3	42.6461	20.5901	Arditi	3	01/08/22
44	03_8	Peja	3	42.6585	20.5984	Maxhuni	3	01/08/22
45	03_9	Peja	3	42.6086	20.565	Xherxhi	2	01/08/22
46	03_10	Peja	3	42.611	20.5187	Nuhia	3	01/08/22
47	03_11	Peja	3	42.5887	20.5597	Zajmi	2	01/08/22
48	03_12	Peja	3	42.6334	20.4363	Antigona	3	07/08/22
49	03_13	Peja	3	42.6346	20.4339	Ismeti	3	07/08/22
50	03_14	Peja	3	42.6548	20.3241	Isufi	3	07/08/22
51	03_15	Peja	3	42.637	20.3181	Fadili	3	07/08/22
52	03_16	Peja	3	42.6305	20.3172	Selimi	3	07/08/22
53	04_1	Prizreni	4	42.2459	20.7359	Noli	3	16/07/22
54	04_2	Prizreni	4	42.2518	20.7365	Senadi	3	16/07/22
55	04_3	Prizreni	4	42.2517	20.7436	Kujta	4	16/07/22
56	04_4	Prizreni	4	42.253	20.746	Bajrami	2	16/07/22
57	04_5	Prizreni	4	42.2442	20.7573	Kema	3	16/07/22
58	04_6	Prizreni	4	42.3241	20.8791	Fidani	2	30/07/22
59	04_7	Prizreni	4	42.2967	20.8782	Sahiti	3	30/07/22
60	04_8	Prizreni	4	42.3338	20.9101	Zaimi	3	30/07/22
61	04_9	Prizreni	4	42.3958	20.8042	Arianiti	3	30/07/22
62	04_10	Prizreni	4	42.3553	20.7593	Genti	3	30/07/22
63	04_11	Prizreni	4	42.2939	20.6867	Besniku	3	05/08/22
64	04_12	Prizreni	4	42.2935	20.6845	Meritoni	3	05/08/22
65	04_13	Prizreni	4	42.2913	20.8641	Xhaxhi	3	05/08/22
66	04_14	Prizreni	4	42.3048	20.7065	Samiri	3	05/08/22
67	04_15	Prizreni	4	42.2929	20.8868	Lumi	3	05/08/22
68	05_1	Ferizaj	5	42.4581	21.1983	Salia	3	19/07/22
69	05_2	Ferizaj	5	42.4578	21.202	Bastria	3	19/07/22	no mosquito
70	05_3	Ferizaj	5	42.4447	21.1553	Enveri	3	19/07/22
71	05_4	Ferizaj	5	42.442	21.1754	Enesi	3	19/07/22
72	05_5	Ferizaj	5	42.4402	21.1801	Dardani	3	19/07/22
73	05_6	Ferizaj	5	42.3749	21.1817	Tushi	3	21/07/22
74	05_7	Ferizaj	5	42.3562	21.2234	Bekimi	3	21/07/22
75	05_8	Ferizaj	5	42.3233	21.1989	Hetemi	3	21/07/22
76	05_9	Ferizaj	5	42.3179	21.1989	Flora	3	21/07/22
77	05_10	Ferizaj	5	42.306	21.1983	Urimi	3	21/07/22
78	05_11	Ferizaj	5	42.2758	21.2405	Bekimi	3	09/08/22
79	05_12	Ferizaj	5	42.2428	21.2312	Hysnia	3	09/08/22
80	05_13	Ferizaj	5	42.2522	21.2519	Kenani	3	09/08/22
81	05_14	Ferizaj	5	42.1443	21.2894	Meqaili	2	09/08/22
82	05_15	Ferizaj	5	42.1411	21.232	Valmiri	3	09/08/22
83	06_1	Gjilani	6	42.5216	21.3755	Sokoli	2	22/07/22
84	06_2	Gjilani	6	42.5051	21.3789	Perparimi	3	22/07/22
85	06_3	Gjilani	6	42.4946	21.3898	Rexha	2	22/07/22
86	06_4	Gjilani	6	42.472	21.4053	Armendi	2	22/07/22
87	06_5	Gjilani	6	42.4806	21.3797	Muja	3	22/07/22
88	06_6	Gjilani	6	42.4821	21.3782	Milazimi	3	22/07/22
89	06_7	Gjilani	6	42.3638	21.3497	Ferati	3	31/07/22
90	06_8	Gjilani	6	42.377	21.3465	Nexhi	2	31/07/22
91	06_9	Gjilani	6	42.3702	21.4194	Ramushi	4	31/07/22
92	06_10	Gjilani	6	42.2996	21.3892	Njazia	3	31/07/22
93	06_11	Gjilani	6	42.3138	21.3664	Jahi	2	31/07/22
94	06_12	Gjilani	6	42.5689	21.5074	Selimi	3	03/08/22
95	06_13	Gjilani	6	42.5676	21.5268	Sevdaili	3	03/08/22
96	06_14	Gjilani	6	42.6267	21.598	Vetoni	3	03/08/22
97	06_15	Gjilani	6	42.6214	21.602	Skenda	3	03/08/22
98	06_16	Gjilani	6	42.5731	21.5537	Bekimi	3	03/08/22
99	07_1	Gjakova	7	42.4774	20.3049	Ismeti	3	17/07/22
100	07_2	Gjakova	7	42.4802	20.2913	Mehmeti	3	17/07/22	no mosquito
101	07_3	Gjakova	7	42.4791	20.2899	Salia	3	17/07/22
102	07_4	Gjakova	7	42.4446	20.3206	Fazlia	3	17/07/22
103	07_5	Gjakova	7	42.4449	20.322	Shpetimi	3	17/07/22
104	07_6	Gjakova	7	42.4389	20.607	Shpeti st	3	02/08/22	no mosquito
105	07_7	Gjakova	7	42.4468	20.601	Ademi	2	02/08/22
106	07_8	Gjakova	7	42.4158	20.5774	Avdyli	2	02/08/22
107	07_9	Gjakova	7	42.4272	20.5365	Dervishi	2	02/08/22
108	07_10	Gjakova	7	42.4365	20.5355	Nevruzi	3	02/08/22
109	07_11	Gjakova	7	42.4567	20.5368	Begi	2	02/08/22
110	07_12	Gjakova	7	42.3306	20.6477	Nagavci	3	10/08/22
111	07_13	Gjakova	7	42.3299	20.5761	Alia	3	10/08/22
112	07_14	Gjakova	7	42.3169	20.5867	Skenderi	3	10/08/22
113	07_15	Gjakova	7	42.356	20.5223	Gasperi	3	10/08/22
114	07_16	Gjakova	7	42.3661	20.4372	Leoni	2	10/08/22
115	KOS01	Prishtina	1	42.5952	21.1568	Pristina dog shelter	6	2022-07-02
116	KOS02	Prishtina	1	42.6793	21.02	Obiliq animal farm	4	2022-07-02
117	KOS03	Peja	3	42.6304	20.3216	Peja cattle farm 1	2	2023-07-04
118	KOS04	Peja	3	42.6358	20.3217	Peja cattle farm 2	2	2023-07-04
119	KOS05	Peja	3	42.6226	20.4063	Milovanc farm	3	2023-07-04
120	KOS10	Prishtina	1	42.6444	21.1194	Institute Veterinaria	2	2022-06-30
121	KOS11	Prishtina	1	42.6435	21.1223	Institute Veterinaria 2	4	2022-06-30
122	KOS12	Prishtina	1	42.6899	21.1721	Tomorri Dog shelter	2	2022-07-01
123	KOS13	Prishtina	1	42.6844	21.1727	Shoshi chicken farm	2	2022-07-01
124	KOS14	Prishtina	1	42.6846	21.1725	Private property with chicken 1	2	2022-07-01
125	KOS15	Prishtina	1	42.656	21.1312	house of steak	1	2022-07-01
126	KOS16	Prishtina	1	42.6188	21.1701	Private property 3	2	2022-07-02
127	KOS17	Prishtina	1	42.7565	21.1232	Bylisi chicken farm	3	2022-07-02
128	KOS18	Prishtina	1	42.6467	21.1873	Betim's friends	2	2022-07-02
129	KOS19	Prishtina	1	42.4676	21.1806	Private property with chicken 2	4	2022-07-03
130	KOS20	Prishtina	1	42.4696	21.1847	Aden Zeneli	4	2022-07-03
131	KOS21	Prishtina	1	42.4682	21.1772	Private property with chicken 3	2	2022-07-03
132	KOS22	Prishtina	1	42.465	21.1745	Private property with chicken 4	2	2022-07-03
133	KOS23	Peja	3	42.6464	20.31	small farm	2	2022-07-04
134	KOS24	Peja	3	42.6407	20.349	Private property 3	2	2022-07-04
135	KOS25	Peja	3	42.6413	20.3447	Private property 4	1	2022-07-04
136	KOS26	Peja	3	42.6426	20.3456	Private property 5	1	2022-07-04
137	KOS27	Peja	3	42.7792	20.5145	Private property 6	1	2022-07-05
138	KOS28	Peja	3	42.7896	20.5195	Private property 7	2	2022-07-05
139	KOS29	Peja	3	42.803	20.561	Private property 8	1	2022-07-05
140	KOS30	Peja	3	42.8028	20.562	Private property 9	3	2022-07-05
141	KOS31	Mitrovica	2	42.7579	21.0522	Lumadh	1	2022-09-17
142	KOS32	Peja	3	42.6462	20.5902	Ali Demiri	3	2022-09-17
143	KOS33	Peja	3	42.6576	20.5989	Rruge Jetullah	1	2022-09-17
144	KOS34	Peja	3	42.6585	20.5983	Jetullah Fejzullahu	2	2022-09-17
